# Supplementary material for: Adaptive federated filter for multi-sensor nonlinear system with cross-correlated noises
Source: PLoS One. 2021 Feb 19;16(2):e0246680. doi: 10.1371/journal.pone.0246680 (PMC7895398; doi:10.1371/journal.pone.0246680)
Supplement: S1 File — (ZIP) [file pone.0246680.s001.zip]

Archive with 4 entries (4 files):
- single_hckf_HCKF-CNS1_hckf_cns2_HCKF-CNS3_uncorrelated.mat
- compared_GF_DECORRELATING_FILTER_CGAF__GASFcorrelated0716.mat
- correlated1811211.mat
- scenario3_20180409.mat
